# Supplementary material for: Determination of the optimal sample size for a clinical trial accounting for the population size
Source: Biom J. 2016 May 17;59(4):609–25. doi: 10.1002/bimj.201500228 (PMC5516263; doi:10.1002/bimj.201500228)
Supplement: Supplementary file 1 — Stallard et al Program 1 [file BIMJ-59-609-s001.txt]

#
#
# R code to accompany the Biometrical Journal paper
# Stallard, Miller, Day, Hee, Madan, Zohar and Posch.  Determination of the optimal sample size for a clinical trial accounting for the population size
#
# Program 1 of 2 gives calculations for single arm Bernoulli examples in paper
#
#


# Single sample binomial example with geometric discounting
# compares exact and approximate gain functions and optima

# Note: set N = Inf for geometric discounting or lambda = 1 for finite horizon


library(VGAM)						# required for dbetabinom.ab (was dbetabin.ab in older VGAM versions)

geometric.sum <- function(lambda,n,N)		# sum of geometric series with terms lambda^i from i=n to N
{
if (lambda == 1) sum = N-(n-1)
else sum = (lambda^n - lambda^(N+1))/(1 - lambda)
sum
}


# here using simulations
simulate.gain <- function(lambda,a1,b1,n1,N,nsim)
{
n1 = round(n1)

eg = rep(0,nsim)

for (sim in seq(1,nsim))
	{
	y1 = rbetabinom.ab(1,n1,a1,b1)

	step = 0.0001
	p = seq(step,1-step,step) 
               # range of p values for integration over posterior distribution given Y (starts at step to avoid singularity at zero when y1=0)

	eg[sim] = sum(g(p)*dbeta(p,a1+y1,b1+n1-y1))*step
	}

p0 = get.p.0()
egmax = eg
egmax[egmax < g(p0)] = rep(g(p0), length(egmax[egmax < g(p0)]))
eg3max = mean(egmax)

e.g1 = get.e.g1(a1,b1)	# expected value of g1(xi)

geometric.sum(lambda,1,n1)*e.g1 + geometric.sum(lambda,n1+1,N)*eg3max
}


# here calculated using betabinomial distribution for y1
calculate.eegmax <- function(a1,b1,n1)
{
n1 = round(n1)

y1.vals = seq(0,n1)

eg = rep(0,n1+1)
for (i in seq(1,n1+1))
	{
	y1 = y1.vals[i]

	step = 0.0001
	p = seq(step,1-step,step) 
           # range of p values for intgn over posterior distribution given Y (starts at step to avoid singularity at zero when y1=0)

	eg[i] = sum(g(p)*dbeta(p,a1+y1,b1+n1-y1))*step
	}

egmax = eg

p0 = get.p.0()
egmax[egmax < g(p0)] = rep(g(p0), length(egmax[egmax < g(p0)]))

eegmax = sum(dbetabinom.ab(y1.vals,n1,a1,b1) * egmax)
eegmax
}


calculate.gain <- function(lambda,a1,b1,n1,N)
{
n1 = round(n1)
eegmax = calculate.eegmax(a1,b1,n1)
e.g1 = get.e.g1(a1,b1)	# expected value of g1(xi)

geometric.sum(lambda,1,n1)*e.g1 + geometric.sum(lambda,n1+1,N)*eegmax
}


# approximation using asymptotic normality of posterior mean
approx.eegmax <- function(a1,b1,n1)
{
n1 = round(n1)

n01 = a1+b1

e.p1 = a1/(a1+b1)

step = 0.00001
p1.vals = seq(step,1-step,step)		# exclude values of 0 and 1 to avoid singularities in dg
g.max = 0*p1.vals

p0 = get.p.0()

for (i in seq(1,length(p1.vals)))
	{
	p1 = p1.vals[i]
	p1.tilde = g((n01*e.p1 + n1*p1)/(n01+n1))
	p0.tilde = g(p0)
	a = sqrt ( n1 * p1*(1-p1) * dg(p1)^2 / (n01+n1)^2 )
	delta = (p1.tilde-p0.tilde)/a				# p0.tilde = 0 as g(p.0)=0 by definition
	g.max[i] = p1.tilde*pnorm(delta) + p0.tilde*pnorm(-delta) + a*dnorm(delta)
	}

e.g.max = sum(g.max * dbeta(p1.vals,a1,b1)) * step
e.g.max
}

approx.gain <- function(lambda,a1,b1,n1,N)
{
n1 = round(n1)
e.g.max = approx.eegmax(a1,b1,n1)
e.g1 = get.e.g1(a1,b1)	# expected value of g1(xi)

geometric.sum(lambda,1,n1)*e.g1 + geometric.sum(lambda,n1+1,N)*e.g.max
}


get.asy.optimum <- function(lambda,a1,b1,N)
{
# asymptotic solution

N.new = geometric.sum(lambda,1,N)

p0 = get.p.0()
var.integral = dg(p0)*p0*(1-p0)*dbeta(p0,a1,b1)	# for single-arm

# numerical integrals to get mean values
step = 0.0001
p1 = seq(step,1-step,step)				# start at step to avoid singularity in density at zero
e.g1 = sum(g1(p1)*dbeta(p1,a1,b1))*step
max = g(p1)
max[max<g(p0)] = rep(g(p0),length(max[max<g(p0)]))
e.max = sum(max*dbeta(p1,a1,b1))*step

n1.opt = sqrt(N.new * var.integral/ (2*(e.max - e.g1)))

n1.opt
}


# Following function get.optima.and.plot.gain calculates optimal sample size using simulations (only if number of simulations nsim>0), 
# using betabinomial distribution, and using approximate gain (only if app=1). 
# Gain is plotted in a figure if plot=1 (set nsim=0 to plot calculated and approximate gains only).
get.optima.and.plot.gain <- function(lambda,a1,b1,N,nsim=0,app=1,plot=0)	
{
N.new = geometric.sum(lambda,1,N)  # only used to get range of n1 for plotting
n1 = unique(round(exp(seq(log(N.new)/2-log(5),log(N.new)/2+log(5),length.out=50))))	       # from sqrt(N)/5 to sqrt(N)*5 in up to 50 logarithmically spaced steps

sim.gain = 0*n1
calc.gain = 0*n1
app.gain = 0*n1

for (i1 in seq(1,length(n1))) 
	{
	if (nsim > 0) sim.gain[i1] = simulate.gain(lambda,a1,b1,n1[i1],N,nsim)
	calc.gain[i1] = calculate.gain(lambda,a1,b1,n1[i1],N)
	if (app == 1) app.gain[i1] = approx.gain(lambda,a1,b1,n1[i1],N)
	}

n1max.calc = n1[calc.gain == max(calc.gain)]
n1max.app = 0
if (app == 1) n1max.app = n1[app.gain == max(app.gain)]

n1max.asy = get.asy.optimum(lambda,a1,b1,N)

if (plot == 1)
	{
	if (nsim == 0) sim.gain = calc.gain	# so plotting range is ok for nsim=0
	if (app == 0) app.gain = calc.gain	
	plot(rep(n1,3),c(calc.gain,app.gain,sim.gain),xlab=expression(n[1]),ylab=expression(E(italic(G))),log='x',type='n')
	lines(n1,calc.gain)
	if (app == 1) lines(n1,app.gain,lty=2)
	if (nsim > 0) points(n1,sim.gain,pch=1,cex=.6)

	points(n1max.calc,max(calc.gain),pch=3)
	points(n1max.asy,calculate.gain(lambda,a1,b1,n1max.asy,N),pch=1)
	}

data.frame(n1max.calc,n1max.app,n1max.asy)
}


# Example 1 (simple gain function)
# gain function g(p) = g1(p) = p
g <- function(p) {p}
dg <- function(p) {1}
get.p.0 <- function() {0.5}
g1 <- function(p) {p}
get.e.g1 <- function(a1,b1) {a1/(a1+b1)}


# fixed patient horizon with N = 100 (gives Figure 1)
N = 100
lambda = 1

a1 = 1
b1 = 1
optima = get.optima.and.plot.gain(lambda,a1,b1,N,nsim=0,app=1,plot=1)
optima


# varying N (gives Figure 2)

a1 = 1
b1 = 1

N.vals = 10^seq(2,5,.5)

n1max.calc = 0*N.vals
n1max.asy = 0*N.vals

for (i in seq(1,length(N.vals))) 
	{
	optima = get.optima.and.plot.gain(lambda,a1,b1,N.vals[i],nsim=0,app=0,plot=0)
	n1max.calc[i] = optima$n1max.calc
	n1max.asy[i] = optima$n1max.asy
	}

plot(rep(N.vals,2),c(n1max.calc,n1max.asy),log='xy',xaxt='n',xlab='N',ylab=expression(n[1]),type='n')
axis(side=1,at=c(1e2,5e2,1e3,5e3,1e4,5e4,1e5),labels=c(expression(10^2),expression(5%*%10^2),expression(10^3),expression(5%*%10^3),expression(10^4),expression(5%*%10^4),expression(10^5)))
lines(N.vals,n1max.calc)
points(N.vals,n1max.calc)
lines(N.vals,n1max.asy,lty=2)

N.vals
n1max.calc
n1max.asy


# plot asymptotic optimal sample size for different priors for supplementary material

drawplot <- function(weights,mean,N,add=F,lty,text,lambda=1)
{
n = 0*weights

for (i in seq(1,length(weights)) )
	{
	weight = weights[i]

	a1 = mean*weight
	b1 = (1-mean)*weight

	n[i] = get.asy.optimum(lambda,a1,b1,N)
	}

if (add == F) plot(c(min(weights),max(weights)),c(0,min(N,150)),type='n',ylab=expression('optimal sample size'),xlab='prior weight')
lines(weights,n,lty=lty)
if (text == 1)
	{
	#text(max(weights)-3,max(n),paste('prior mean = ',mean))
	text(max(weights)-3,max(n)+2,expression(a[1]/(a[1]+b[1])))
	text(max(weights)-1,max(n)+2,paste(' = ',mean))
	}
}


par(mfrow = c(1,3))
weights = seq(2,20,.1)
drawplot(weights,mean=.3,100,add=F,lty=1,text=0)

weights = seq(2,20,.1)
drawplot(weights,mean=.5,100,add=F,lty=1,text=0)

weights = seq(2,20,.1)
drawplot(weights,mean=.7,100,add=F,lty=1,text=0)

par(mfrow = c(1,1))


# Example 2 (more realistic gain function)
# prior distribution
a1 = 0.845
b1 = 10-a1

p = seq(0,1,.01)
plot(p,dbeta(p,a1,b1),type='l',xlab=expression(p[1]),ylab=expression(pi(p[1])))			# Figure 3 (upper panel)


# gain function
lor <- function(p1,p2)
{
log(p1/(1-p1)) - log(p2/(1-p2))
}

g <- function(p)
{
p0 = 0.2
delta = 0.15
alpha = 0.05
beta = 0.1

p1 = p0+delta
theta = lor(p,p0)
theta.1 = lor(p1,p0)
z.alpha.2 = qnorm(1-alpha/2)
z.beta = qnorm(1-beta)

kappa = 1 - pnorm(z.alpha.2 - (z.alpha.2 + z.beta)*theta/theta.1)

12.79 * kappa - 0.346
}

# gain function derivative
dg <- function(p)
{
p0 = 0.2
delta = 0.15
alpha = 0.05
beta = 0.1

p1 = p0+delta
theta = lor(p,p0)
theta.1 = lor(p1,p0)
z.alpha.2 = qnorm(1-alpha/2)
z.beta = qnorm(1-beta)

12.79 * dnorm(z.alpha.2 - (z.alpha.2 + z.beta)*theta/theta.1) * (z.alpha.2 + z.beta)/(theta.1 * p * (1-p))
}


get.p.0 <- function()
# function to find g^-1(0)
{
p = seq(0,1,.000001)
gvals = g(p)

ph = min(p[gvals>=0])
pl = max(p[gvals<=0])

(ph*g(pl)-pl*g(ph))/(g(pl)-g(ph))	# linear interpolation
}


g1 <- function(p1)
{
-0.5
}

get.e.g1 <- function(a1,b1)
{
-0.5
}

# expected value of g1(p1) - general form
# get.e.g1 <- function(a1,b1)
# {
# step = 0.0001
# p1 = seq(step,1-step,step)		# exclude values of 0 and 1 to avoid singularities in dg
# 
# sum( g1(p1)*dbeta(p1,a1,b1) ) * step
# }


p = seq(0,1,.01)
plot(p,g(p),type='l',xlab=expression(p[1]),ylab=expression(g[1]))			# Figure 3 (lower panel)
lines(p,0*p,lty=2)


# fixed patient horizon with N = 5000 (gives Figure 4)
N = 5000
lambda = 1

optima = get.optima.and.plot.gain(lambda,a1,b1,N,nsim=0,app=1,plot=1)
optima


# varying N (gives Figure 5)

N.vals = 10^seq(2,5,.5)

n1max.calc = 0*N.vals
n1max.asy = 0*N.vals

for (i in seq(1,length(N.vals))) 
{
optima = get.optima.and.plot.gain(lambda,a1,b1,N.vals[i],nsim=0,app=0,plot=0)
n1max.calc[i] = optima$n1max.calc
n1max.asy[i] = optima$n1max.asy
}

plot(rep(N.vals,2),c(n1max.calc,n1max.asy),log='xy',xaxt='n',xlab='N',ylab=expression(n[1]),type='n')
axis(side=1,at=c(1e2,5e2,1e3,5e3,1e4,5e4,1e5),labels=c(expression(10^2),expression(5%*%10^2),expression(10^3),expression(5%*%10^3),expression(10^4),expression(5%*%10^4),expression(10^5)))
lines(N.vals,n1max.calc)
points(N.vals,n1max.calc)
lines(N.vals,n1max.asy,lty=2)

N.vals
n1max.calc
n1max.asy


# optimal sample sizes for different priors to give plots in supplementary material

par(mfrow = c(1,3))
weights = seq(2,100,1)
drawplot(weights,mean=0.04,N=5000,add=F,lty=1,text=0)

weights = seq(2,100,1)
drawplot(weights,mean=0.0845,N=5000,add=F,lty=1,text=0)

weights = seq(2,100,1)
drawplot(weights,mean=0.4,N=5000,add=F,lty=1,text=0)


# Compute frequentist error rates for Example 2

get.exact.error.rate = function(n,a1,b1,p0,p1)
{
# note that p0 is both assumed control success rate and null value for exptl arm

n01 = a1+b1
y01 = a1/(a1+b1)

crit = p0*(n01+n) - n01*y01

alpha = 1-pbinom(crit,round(n),p0)
power = 1-pbinom(crit,round(n),p1)

c(alpha,power)
}


get.p.0()
get.exact.error.rate(n=102,a1,b1,p0=0.201,p1=0.35)


drawplot2 <- function(weights,mean,N,lambda=1,p1)
{
n = 0*weights
alpha = n
power = n

for (i in seq(1,length(weights)) )
	{
	weight = weights[i]

	a1 = mean*weight
	b1 = (1-mean)*weight

	n[i] = get.asy.optimum(lambda,a1,b1,N)

	error.rates = get.exact.error.rate(n[i],a1,b1,get.p.0(),p1)
	alpha[i] = error.rates[1]
	power[i] = error.rates[2]
	}

par(mar = c(5,5,2,5))
plot(c(min(weights),max(weights)),c(0,min(N,150)),type='n',ylab=expression('optimal sample size'),xlab='prior weight')
lines(weights,n,lty=1)
par(new = T)
plot(rep(weights,2),c(alpha,1-power),type='n',ylab=NA,xlab=NA,axes=F)
axis(side = 4)
lines(weights,alpha,lty=2)
lines(weights,1-power,lty=3)
mtext(side = 4, line = 3, 'error rates')
}


# Plot of error rates for web figure 3 in supplementary material 
par(mfrow = c(1,3))
weights = seq(2,100,1)
drawplot2(weights,mean=0.04,N=5000,p1=0.35)

weights = seq(2,100,1)
drawplot2(weights,mean=0.0845,N=5000,p1=0.35)

weights = seq(2,100,1)
drawplot2(weights,mean=0.4,N=5000,p1=0.35)
