# Supplementary material for: Determination of the optimal sample size for a clinical trial accounting for the population size
Source: Biom J. 2016 May 17;59(4):609–25. doi: 10.1002/bimj.201500228 (PMC5516263; doi:10.1002/bimj.201500228)
Supplement: Supplementary file 2 — Stallard et al Program 2 [file BIMJ-59-609-s002.txt]

#
#
# R code to accompany the Biometrical Journal paper
# Stallard, Miller, Day, Hee, Madan, Zohar and Posch.  Determination of the optimal sample size for a clinical trial accounting for the population size
#
# Program 2 of 2 gives calculations for two arm Poisson example in paper
#
#


# Poisson distribution example based on Berry et al (1994)
# now also with geometric discounting: set N = Inf for geometric discounting or lambda = 1 for finite horizon


geometric.sum <- function(lambda,n,N)		# sum of geometric series with terms lambda^i from i=n to N
{
if (lambda == 1) sum = N-(n-1)
else sum = (lambda^n - lambda^(N+1))/(1 - lambda)
sum
}


# prior for new treatment
alpha1 = 1
beta1= 200

# prior for control
alpha2 = 5
beta2 = 667


# simulations
simulate.gain <- function(lambda,alpha1,beta1,alpha2,beta2,n1,n2,N,nsim)
{
n01 = beta1
y01 = alpha1/beta1
theta1 = rgamma(nsim,shape=alpha1,rate=beta1)
S1 = rpois(nsim,n1*theta1)

n02 = beta2
y02 = alpha2/beta2
theta2 = rgamma(nsim,shape=alpha2,rate=beta2)
S2 = rpois(nsim,n2*theta2)

g3min = apply(rbind((n01*y01+S1)/(n01+n1),(n02*y02+S2)/(n02+n2)),2,min)

-n1*y01*geometric.sum(lambda,1,n1+n2)/(n1+n2) -n2*y02*geometric.sum(lambda,1,n1+n2)/(n1+n2) - geometric.sum(lambda,n1+n2+1,N)*mean(g3min)
}


# exact calculations
calculate.gain <- function(lambda,alpha1,beta1,alpha2,beta2,n1,n2,N)		# exact calculation of gain using negative binomial distribution
# prior predictive distribution is negative binomial
{

n01 = beta1
y01 = alpha1/beta1

size1=alpha1		# negative binomial parameters
beta1n = beta1/n1	# parameters for gamma prior for n01*theta1
prob1=1/(1+1/beta1n)

mean = y01*n1
variance = y01*n1/prob1
#c(mean,variance)

y1 = seq(0,mean+10*sqrt(variance)+1)
probs.1 = dnbinom(y1,size1,prob1)
y1 = y1[cumsum(probs.1)<=0.99999]	# reduce length of y1 if total probability of later terms is < 0.00001 to speed up computation later
e.xi.1 = (n01*y01+y1)/(n01+n1)

#mean = sum(y1*probs.1)
#variance = sum((y1-mean)^2*probs.1)
#c(mean,variance)

n02 = beta2
y02 = alpha2/beta2

size2=alpha2		# negative binomial parameters
beta2n = beta2/n2	# parameters for gamma prior for n01*theta1
prob2=1/(1+1/beta2n)

mean = y02*n2
variance = y02*n2/prob2

y2 = seq(0,mean+10*sqrt(variance)+1)
probs.2 = dnbinom(y2,size2,prob2)
y2 = y2[cumsum(probs.2)<=0.99999]	# reduce length of y2 if total probability of later terms is < 0.00001 to speed up computation later
e.xi.2 = (n02*y02+y2)/(n02+n2)

eg3min=0
for (i1 in seq(1,length(y1)))
for (i2 in seq(1,length(y2)))
	{
	joint.prob = probs.1[i1]*probs.2[i2]
	selected.xi = min(e.xi.1[i1],e.xi.2[i2])		# select minimum rather than maximum as poisson events are bad
	eg3min = eg3min + selected.xi*joint.prob
	}

-n1*y01*geometric.sum(lambda,1,n1+n2)/(n1+n2) -n2*y02*geometric.sum(lambda,1,n1+n2)/(n1+n2) - geometric.sum(lambda,n1+n2+1,N)*eg3min
}


g <- function(x) {-x}		# gain functions are -x as we wish to minimise number of (bad) events
h <- function(x) {-x}

approximate.gain <- function(lambda,alpha1,beta1,alpha2,beta2,n1,n2,N)		# approximate calculation of gain
{

n01 = beta1
y01 = alpha1/beta1

n02 = beta2
y02 = alpha2/beta2

psi.1.vals = seq(0,y01 + 5*sqrt(alpha1)/beta1,length.out=500)	# variance of gamma is alpha/beta^2
step1 = psi.1.vals[2]-psi.1.vals[1]
psi.2.vals = seq(0,y02 + 5*sqrt(alpha2)/beta2,length.out=500)
step2 = psi.2.vals[2]-psi.2.vals[1]

g.max = rep(0,length(psi.1.vals)*length(psi.2.vals))
dim(g.max) = c(length(psi.1.vals),length(psi.2.vals))

psi.1.long = rep(psi.1.vals,length(psi.2.vals))
psi.2.long = rep(psi.2.vals,rep(length(psi.2.vals),length(psi.1.vals)))

for (i1 in seq(1,length(psi.1.vals)))
	for (i2 in seq(1,length(psi.2.vals)))
		{
		psi.1 = psi.1.vals[i1]
		psi.2 = psi.2.vals[i2]

		sigma.1 = sqrt(psi.1)		# as variance = mean for poisson distribution
		sigma.2 = sqrt(psi.2)

		mean.1 = (n01*y01 + n1*psi.1)/(n01 + n1)
		mean.2 = (n02*y02 + n2*psi.2)/(n02 + n2)

		a = sqrt( (sigma.1^2/n1)*(n1/(n01+n1))^2 + (sigma.2^2/n2)*(n2/(n02+n2))^2 )
		delta = (g(mean.1) - g(mean.2))/a

		g.max[i1,i2] = g(mean.1)*pnorm(delta) + g(mean.2)*pnorm(-delta) + a*dnorm(delta)
		}
e.g.max = sum(g.max*dgamma(psi.1.long,alpha1,beta1)*dgamma(psi.2.long,alpha2,beta2))*step1*step2

n1*h(y01)*geometric.sum(lambda,1,n1+n2)/(n1+n2) +n2*h(y02)*geometric.sum(lambda,1,n1+n2)/(n1+n2) + geometric.sum(lambda,n1+n2+1,N)*e.g.max
}

# asymptotic solution

# function to get expected value of minimum of two gamma random variables (note that E(max(g(psi1),g(psi2)) = -E(min(psi1,psi2)) here)
# used for new asymptotic approximation to optimal sample size as here events are bad
get.expected.min <- function(alpha1,beta1,alpha2,beta2)
{
mean1 = alpha1/beta1
var1 = alpha1/(beta1^2)
max.range1 = mean1+100*sqrt(var1)
step1 = max.range1/1000
theta1 = seq(0,max.range1,step1)
sum1 = sum(theta1*dgamma(theta1,shape=alpha1,rate=beta1)*(1-pgamma(theta1,shape=alpha2,rate=beta2)))*step1

mean2 = alpha2/beta2
var2 = alpha2/(beta2^2)
max.range2 = mean2+100*sqrt(var2)
step2 = max.range2/1000
theta2 = seq(0,max.range2,step2)
sum2 = sum(theta2*dgamma(theta2,shape=alpha2,rate=beta2)*(1-pgamma(theta2,shape=alpha1,rate=beta1)))*step2

sum1+sum2
}


get.opt.exact <- function(lambda,alpha1,beta1,alpha2,beta2,N)
{
N.new = geometric.sum(lambda,1,N)	# used for range of plots only

n1vals = 10^seq(1,log10(N.new),.1)
n2vals = 10^seq(1,log10(N.new),.1)

n1 = rep(n1vals,length(n2vals))
n2 = rep(n2vals,rep(length(n1vals),length(n2vals)))

dim(n1) = c(length(n1vals),length(n2vals))
dim(n2) = c(length(n1vals),length(n2vals))

calculated.gain = 0*n1
for (i1 in seq(1,length(n1vals))) for (i2 in seq(1,length(n2vals))) calculated.gain[i1,i2] = calculate.gain(lambda,alpha1,beta1,alpha2,beta2,n1[i1,i2],n2[i1,i2],N)

n1opts = n1[calculated.gain==max(calculated.gain)]
n2opts = n2[calculated.gain==max(calculated.gain)]
c(n1opts,n2opts)
}


get.opt.ass <- function(lambda,alpha1,beta1,alpha2,beta2,N)
{
e.min = get.expected.min(alpha1,beta1,alpha2,beta2)
var.integral = beta1^alpha1*beta2^alpha2*gamma(alpha1+alpha2)/(gamma(alpha1)*gamma(alpha2)*(beta1+beta2)^(alpha1+alpha2))
mean1 = alpha1/beta1
mean2 = alpha2/beta2

N.new = geometric.sum(lambda,1,N)

n1.opt = sqrt(N.new * var.integral/ (2*(mean1 - e.min)))
n2.opt = sqrt(N.new * var.integral/ (2*(mean2 - e.min)))
c(n1.opt,n2.opt)
}


# contour plot of gain function with optimal sample sizes (gives Figure 6 in paper)
# Note that the following computations will take long time. To speed up, dist = .2 might be chosen instead 
# this yields slightly different optimal sample sizes, or a smarter search for the optimum could be used

# finite horizon (in number of patients)
N = 20*12*450	# no. patients over 20 year horizon
lambda = 1


dist = .1
n1vals = 10^seq(1,5,dist)
n2vals = 10^seq(1,5,dist)


n1 = rep(n1vals,length(n2vals))
n2 = rep(n2vals,rep(length(n1vals),length(n2vals)))

dim(n1) = c(length(n1vals),length(n2vals))
dim(n2) = c(length(n1vals),length(n2vals))

calculated.gain = 0*n1
approx.gain = 0*n1
for (i1 in seq(1,length(n1vals))) 
	for (i2 in seq(1,length(n2vals))) 
		{
		calculated.gain[i1,i2] = calculate.gain(lambda,alpha1,beta1,alpha2,beta2,n1[i1,i2],n2[i1,i2],N)
		approx.gain[i1,i2] = approximate.gain(lambda,alpha1,beta1,alpha2,beta2,n1[i1,i2],n2[i1,i2],N)
		}

contour(calculated.gain,x=log10(n1vals),y=log10(n2vals),xlab=expression(n[1]),ylab=expression(n[2]),levels=seq(-1000,-200,50),labcex=1,drawlabels=T,xaxt='n',yaxt='n')
axis(1,at=(seq(2,6)),labels=c(expression(10^2),expression(10^3),expression(10^4),expression(10^5),expression(10^6)))
axis(2,at=(seq(2,6)),labels=c(expression(10^2),expression(10^3),expression(10^4),expression(10^5),expression(10^6)))

contour(approx.gain,x=log10(n1vals),y=log10(n2vals),xlab=expression(n[1]),levels=seq(-1000,-200,50),add=T,lty=2,drawlabels=F)

n1opts = n1[calculated.gain==max(calculated.gain)]
n2opts = n2[calculated.gain==max(calculated.gain)]
c(n1opts,n2opts)
points(log10(n1opts),log10(n2opts),pch=3)


ass.optima = get.opt.ass(lambda,alpha1,beta1,alpha2,beta2,N)
c(ass.optima[1],ass.optima[2])
points(log10(ass.optima[1]),log10(ass.optima[2]),pch=1)


# for range of N values (gives Figure 7 in paper)
# Note that the following computations will take long time. To speed things up, e.g. N = 12*450*c(2,4,10,20,40) might be chosen instead.

# geometric discounting
#lambda = 1 - 10^seq(-4,-6,-.5)
#N = rep(Inf,length(lambda))

# finite horizon
 N = 12*450*seq(2,40,2)
 lambda = rep(1,length(N))

N.new = N
for (i in seq(1,length(N))) N.new[i] = geometric.sum(lambda[i],1,N[i])

n1.opt = rep(0,length(lambda))
n2.opt = rep(0,length(lambda))
n1.opt.a = rep(0,length(lambda))
n2.opt.a = rep(0,length(lambda))

for (i in seq(1,length(lambda)))
{
n.opt = get.opt.exact(lambda[i],alpha1,beta1,alpha2,beta2,N[i])
n1.opt[i] = n.opt[1]
n2.opt[i] = n.opt[2]
n.opt.a = get.opt.ass(lambda[i],alpha1,beta1,alpha2,beta2,N[i])
n1.opt.a[i] = n.opt.a[1]
n2.opt.a[i] = n.opt.a[2]
}

N.new
n1.opt
n2.opt
calculate.gain(lambda[5],alpha1,beta1,alpha2,beta2,n1.opt[5],n2.opt[5],N[5])
n1.opt.a
n2.opt.a
calculate.gain(lambda[5],alpha1,beta1,alpha2,beta2,n1.opt.a[5],n2.opt.a[5],N[5])

plot(rep(N.new,4),c(n1.opt,n2.opt,n1.opt.a,n2.opt.a),log='xy',type='n',xaxt='n',xlab='N',ylab=expression(paste(n[2],' (lower lines)       ',n[1],' (upper lines)'))) 
axis(side=1,at=c(1e4,2e4,5e4,1e5,2e5,5e5,1e6),labels=c(expression(1%*%10^4),expression(2%*%10^4),expression(5%*%10^4),expression(1%*%10^5),expression(2%*%10^5),expression(5%*%10^5),expression(1%*%10^6)))
points(N.new,n1.opt)
lines(N.new,n1.opt)
points(N.new,n2.opt)
lines(N.new,n2.opt)
lines(N.new,n1.opt.a,lty=2)
lines(N.new,n2.opt.a,lty=2)
